# Supplementary material for: Cost effectiveness of immune checkpoint inhibitors for treatment of non-small cell lung cancer: A systematic review
Source: PLoS One. 2020 Sep 2;15(9):e0238536. doi: 10.1371/journal.pone.0238536 (PMC7467260; doi:10.1371/journal.pone.0238536)
Supplement: S3 File — (XLSX) [file pone.0238536.s003.xlsx]

## Sheet: Sheet1
Item No	Section	Item	Goeree et al., 2016 (J Med Econ)	Matter-Walstra et al., 2016 (J Thorac Oncol)	Aguiar et al., 2017 (Ann Oncol)	Huang et al., 2017 (Pharmacoeconomics)	Huang et al., 2017 (J Med Econ)	Georgieva et al., 2018 (Lung Cancer)	Hu et al. 2018 (Lung Cancer)	Insinga et al., 2018 (J Med Econ)	Chouaid et al., 2019 (Lung Cancer)	Criss et al., 2019 (JAMA Oncol)	Criss et al., 2019 (JAMA Netw Open)	Gao et al., 2019 (Appl Health Econ Health Policy)	Huang et al., 2019 (Immunotherapy)	Insinga et al., 2019 (Curr Med Res Opin)	Liao et al., 2019 (J Med Econ)	Liu et al., 2019 (Clin Drug Investig)	Loong et al., 2019 (Pharmacoecon Open)	Ondhia et al., 2019 (J Med Econ)	She et al., 2019 (Lung Cancer)	Wan et al., 2019 (Cancer)	Weng et al., 2019 (Oncol Res)	Zhou et al., 2019 (Lung Cancer)
1	Title and Abstract	Title	Y	Y	Y	Y	Y	Y	Y	Y	Y	Y	Y	Y	Y	Y	Y	Y	Y	Y	Y	Y	Y	Y
2	Title and Abstract	Abstract	Y	Y	Y	Y	Y	Y	Y	Y	Y	Y	Y	Y	Y	Y	Y	Y	Y	Y	Y	Y	Y	Y
3	Introduction	Background and objectives	Y	Y	Y	Y	Y	Y	Y	Y	Y	Y	Y	Y	Y	Y	Y	Y	Y	Y	Y	Y	Y	Y
4	Methods	Target population and subgroups	Y	Y	Y	Y	Y	Y	Y	Y	Y	Y	Y	Y	Y	Y	Y	Y	Y	Y	Y	Y	Y	Y
5	Methods	Setting and location	Y	Y	Y	Y	Y	Y	Y	Y	Y	Y	Y	Y	Y	Y	Y	Y	Y	Y	Y	Y	Y	Y
6	Methods	Study perspective	Y	Y	Y	Y	Y	Y	Y	Y	Y	Y	Y	Y	Y	Y	Y	Y	Y	Y	Y	Y	Y	Y
7	Methods	Comparators	Y	Y	Y	Y	Y	Y	Y	Y	Y	Y	Y	Y	Y	Y	Y	Y	Y	Y	Y	Y	Y	Y
8	Methods	Time horizon	Y	Y	Y	Y	Y	Y	Y	Y	Y	Y	N	Y	Y	Y	Y	Y	Y	Y	Y	Y	Y	Y
9	Methods	Discount rate	Y	N	Y	Y	Y	Y	Y	Y	Y	Y	Y	Y	Y	Y	Y	Y	Y	Y	Y	Y	Y	Y
10	Methods	Choice of health outcomes	Y	Y	Y	Y	Y	Y	Y	Y	Y	Y	Y	Y	Y	Y	Y	Y	Y	Y	Y	Y	Y	Y
11a	Methods	Measurement of effectiveness: Single study	Y	Y	Y	Y	Y	Y	Y	Y	Y	Y	Y	Y	Y	Y	Y	Y	Y	Y	Y	Y	Y	Y
11b	Methods	Measurement of effectiveness: Synthesis-based estimates	NA	NA	NA	NA	NA	NA	NA	NA	NA	NA	NA	NA	NA	NA	NA	NA	NA	NA	NA	NA	NA	NA
12	Methods	Measurement and valuation of preference based outcomes	Y	Y	Y	Y	Y	Y	Y	Y	Y	Y	Y	Y	Y	Y	Y	Y	Y	Y	Y	Y	Y	Y
13a	Methods	Estimating resources and costs: Single study	Y	Y	Y	Y	Y	Y	Y	Y	Y	Y	Y	Y	Y	Y	Y	Y	Y	Y	Y	Y	Y	Y
13b	Methods	Estimating resources and costs: Model-based	NA	NA	NA	NA	NA	NA	NA	NA	NA	NA	NA	NA	NA	NA	NA	NA	NA	NA	NA	NA	NA	NA
14	Methods	Currency, price date, and conversion	Y	Y	Y	Y	Y	Y	Y	Y	Y	Y	Y	Y	Y	Y	Y	Y	Y	Y	N	Y	N	Y
15	Methods	Choice of model	Y	Y	Y	Y	Y	Y	Y	Y	Y	Y	Y	Y	Y	Y	Y	Y	Y	Y	Y	Y	Y	Y
16	Methods	Assumptions	Y	Y	N	Y	Y	N	Y	Y	Y	Y	Y	Y	Y	Y	Y	Y	Y	Y	Y	Y	Y	N
17	Methods	Analytical methods	Y	Y	Y	Y	Y	Y	Y	Y	Y	Y	Y	Y	Y	Y	Y	Y	Y	Y	Y	Y	Y	Y
18	Results	Study parameters	Y	Y	Y	Y	Y	Y	Y	Y	Y	Y	Y	Y	Y	Y	Y	Y	Y	Y	Y	Y	Y	Y
19	Results	Incremental costs and outcomes	Y	Y	Y	Y	Y	Y	Y	Y	Y	Y	Y	Y	Y	Y	Y	Y	Y	Y	Y	Y	Y	Y
20a	Results	Characterising uncertainty: Single study	NA	NA	NA	NA	NA	NA	NA	NA	NA	NA	NA	NA	NA	NA	NA	NA	NA	NA	NA	NA	NA	NA
20b	Results	Characterising uncertainty: Model-based	Y	Y	Y	Y	Y	Y	Y	Y	Y	Y	Y	Y	Y	Y	Y	Y	Y	Y	Y	Y	Y	Y
21	Results	Characterising heterogeneity	N	Y	Y	N	N	Y	N	Y	Y	Y	N	N	N	N	N	N	N	N	Y	N	Y	Y
22	Discussion	Study findings, limitations, generalisability, and current knowledge	Y	Y	Y	Y	Y	Y	Y	Y	Y	Y	Y	Y	Y	Y	Y	Y	Y	Y	Y	Y	Y	Y
23	Other	Source of funding	Y	Y	Y	Y	Y	Y	Y	Y	Y	Y	Y	Y	Y	Y	Y	Y	Y	Y	Y	Y	Y	Y
24	Other	Conflicts of interest	Y	Y	Y	Y	Y	Y	Y	Y	Y	Y	Y	Y	Y	Y	Y	Y	Y	Y	Y	Y	Y	Y
NA=Not applicable
Y=Yes
N=No
